# Supplementary material for: The TIM Barrel Architecture Facilitated the Early Evolution of Protein-Mediated Metabolism
Source: J Mol Evol. 2016 Jan 5;82:17–26. doi: 10.1007/s00239-015-9722-8 (PMC4709378; doi:10.1007/s00239-015-9722-8)
Supplement: Supplementary file 1 — Supplementary material 1 (TXT 5 kb) [file 239_2015_9722_MOESM1_ESM.txt]

Title: The TIM Barrel Architecture Facilitated the Early Evolution of Protein-Mediated Metabolism
Journal: Journal of Molecular Evolution
Authors: Aaron David Goldman*, Joshua T. Beatty, Laura F. Landweber
*agoldman@oberlin.edu


SCOP Superfamily	::	Eukaryotes	Archaea	Bacteria	::	EC codes	::	Cofactors

c.1.9	::	1	1	1	::	3.1.21.-	3.1.3.48	3.1.8.1	3.4.13.19	3.4.19.-	3.5.1.25	3.5.1.5	3.5.1.81	3.5.1.82	3.5.1.83	3.5.1.91	3.5.2.18	3.5.2.2	3.5.2.3	3.5.2.5	3.5.2.7	3.5.4.1	3.5.4.11	3.5.4.2	3.5.4.28	3.5.4.3	3.5.4.4	3.5.4.6	3.5.4.n3	3.5.99.3	3.5.99.4	3.8.1.8	4.1.1.45	4.1.1.46	5.3.1.12	6.3.5.5	::	cobalt	nickel	iron	magnesium	manganese	zinc	
c.1.28	::	1	1	0.99469496	::	1.1.99.-	1.14.13.-	1.3.99.22	1.8.98.-	1.97.1.4	2.1.1.192	2.1.1.224	2.3.1.48	2.5.1.77	2.8.1.6	2.8.1.8	4.1.99.14	4.1.99.19	4.3.99.-	5.4.3.2	::	pyridoxal phosphate	zinc	2Fe-2S	4Fe-4S	cobalamin	magnesium	
c.1.10	::	1	0.979591837	1	::	2.1.3.1	2.2.1.2	2.3.1.182	2.3.3.13	2.3.3.14	2.5.1.54	2.5.1.55	4.1.1.3	4.1.2.4	4.1.2.13	4.1.2.14	4.1.2.21	4.1.2.29	4.1.2.34	4.1.2.40	4.1.2.n5	4.1.2.n6	4.1.3.3	4.1.3.4	4.1.3.16	4.1.3.39	4.1.99.17	4.2.1.10	4.2.1.24	4.2.1.41	4.2.1.52	4.2.3.4	6.4.1.1	6.4.1.7	::	
c.1.12	::	1	0.979591837	0.99734748	::	2.1.2.11	2.7.1.40	2.7.3.9	2.7.8.23	2.7.9.1	2.7.9.2	3.1.2.n2	3.11.1.3	3.7.1.1	4.1.1.3	4.1.1.31	4.1.2.20	4.1.2.n3	4.1.2.n4	4.1.3.1	4.1.3.24	4.1.3.30	4.1.3.32	4.1.3.39	4.1.3.6	5.4.2.9	::	cobalt	potassium	magnesium	potassium	manganese
c.1.4	::	1	0.979591837	0.99469496	::	1.1.2.3	1.1.3.15	1.1.99.31	1.13.12.4	1.17.7.1	1.3.1.1	1.3.1.14	1.3.1.2	1.3.1.31	1.3.1.34	1.3.1.88	1.3.1.89	1.3.1.90	1.3.1.91	1.3.5.2	1.3.98.1	1.4.1.13	1.4.1.14	1.4.7.1	1.5.8.1	1.5.8.2	1.6.99.1	2.3.1.39	2.3.1.86	2.5.1.41	2.5.1.n9	5.3.3.2	::	3Fe-4S	4Fe-4S	FAD	NADPH	FMN	Protoheme	Magnesium
c.1.11	::	1	0.979591837	0.99204244	::	1.17.7.1	2.2.1.9	4.2.1.11	4.2.1.113	4.2.1.40	4.2.1.6	4.2.1.90	4.3.1.2	5.1.1.n1	5.1.2.2	5.5.1.1	5.5.1.7	::	4Fe-4S	::	Cobalamin	Magnesium	Manganese	
c.1.2	::	0.995305164	0.979591837	0.99204244	::	1.17.7.1	2.4.2.10	4.1.1.23	4.1.1.48	4.1.1.76	4.1.1.85	4.1.2.8	4.1.2.43	4.1.3.27	4.1.99.17	4.2.1.20	5.1.3.1	5.1.3.9	5.3.1.16	5.3.1.24	::	4Fe-4S	magnesium	pyridoxal phosphate
c.1.17	::	0.976525822	0.979591837	0.984084881	::	2.4.2.11	2.4.2.12	2.4.2.19	::	
c.1.1	::	0.948356808	0.979591837	0.99734748	::	2.7.2.3	5.3.1.1	
c.1.15	::	0.924882629	1	0.901856764	::	3.1.21.2	5.3.1.5	5.3.1.14	::	
c.1.20	::	0.892018779	0.979591837	0.915119363	::	2.4.2.29	::	zinc
c.1.21	::	0.849765258	0.959183673	0.968169761	::	1.17.7.1	2.1.1.13	2.1.1.86	2.5.1.15	2.7.6.3	4.1.2.25	::	4Fe-4S	magnesium	Cobalamin	Corrinoid	methylcobalamin	zinc
c.1.22	::	0.9342723	0.897959184	0.912466844	::	2.1.1.14	4.1.1.37	4.4.1.23	::	zinc
c.1.7	::	0.995305164	0.857142857	0.883289125	::	1.1.1.107	1.1.1.116	1.1.1.117	1.1.1.122	1.1.1.188	1.1.1.189	1.1.1.190	1.1.1.2	1.1.1.200	1.1.1.21	1.1.1.213	1.1.1.218	1.1.1.263	1.1.1.274	1.1.1.307	1.1.1.317	1.1.1.65	1.1.1.72	1.1.1.91	1.1.1.n11	1.2.1.-	1.3.1.3	2.3.1.170	::	NADPH	NADH	
c.1.8	::	0.985915493	0.755102041	0.970822281	::	2.4.1.5	2.4.1.7	2.4.1.18	2.4.1.19	2.4.1.25	2.4.1.82	2.4.1.183	2.4.99.16	3.2.1.1	3.2.1.2	3.2.1.3	3.2.1.4	3.2.1.8	3.2.1.10	3.2.1.11	3.2.1.14	3.2.1.17	3.2.1.20	3.2.1.21	3.2.1.22	3.2.1.23	3.2.1.25	3.2.1.31	3.2.1.32	3.2.1.35	3.2.1.37	3.2.1.39	3.2.1.41	3.2.1.45	3.2.1.46	3.2.1.48	3.2.1.49	3.2.1.50	3.2.1.51	3.2.1.52	3.2.1.54	3.2.1.55	3.2.1.58	3.2.1.60	3.2.1.68	3.2.1.70	3.2.1.73	3.2.1.75	3.2.1.76	3.2.1.78	3.2.1.81	3.2.1.84	3.2.1.85	3.2.1.86	3.2.1.89	3.2.1.91	3.2.1.93	3.2.1.94	3.2.1.96	3.2.1.98	3.2.1.108	3.2.1.119	3.2.1.123	3.2.1.130	3.2.1.133	3.2.1.135	3.2.1.136	3.2.1.139	3.2.1.141	3.2.1.147	3.2.1.152	3.2.1.161	3.2.1.164	3.2.1.165	3.2.1.169	3.2.1.177	5.4.99.15	5.4.99.16	::	calcium	chloride	sodium	magnesium	manganese	ascorbate	NAD
c.1.6	::	0.995305164	0.734693878	0.973474801	::	4.1.1.17	4.1.1.19	4.1.1.20	4.1.2.42	4.3.1.18	5.1.1.1	::	pyridoxal phosphate	zinc	magnesium	manganese	cobalt	
c.1.5	::	0.990610329	0.673469388	0.986737401	::	1.1.1.205	1.13.12.16	1.17.7.1	1.7.1.7	2.3.1.86	::	4Fe-4S	FMN	Potassium
c.1.18	::	1	0.612244898	0.793103448	::	3.1.4.11	3.1.4.2	3.1.4.4	3.1.4.41	3.1.4.43	3.1.4.44	3.1.4.46	4.6.1.13	4.6.1.14	::	calcium	cobalt	manganese	magnesium	
c.1.23	::	0.962441315	0.530612245	0.909814324	::	1.5.1.20	1.5.99.8	2.1.1.10	::	Zinc	FAD	
c.1.3	::	0.544600939	0.571428571	0.893899204	::	2.5.1.3	3.4.-.-	::	magnesium	
c.1.26	::	0.901408451	0.020408163	0.766578249	::	2.1.1.10	2.1.1.13	2.1.1.5	2.1.1.n3	::	Cobalamin	FAD	Methylcobalamin	Zinc
c.1.16	::	0.20657277	0.632653061	0.570291777	::	1.1.98.2	1.2.-.-	1.5.99.11	1.14.14.3	1.14.14.5	1.14.14.10	1.14.99.46	::	
c.1.19	::	0.34741784	0.448979592	0.49602122	::	4.1.99.17	4.2.1.28	4.2.1.30	5.4.3.3	5.4.3.4	5.4.99.1	5.4.99.2	5.4.99.4	::	Adenosylcobalamin	Cobalamin	4Fe-4S	
c.1.30	::	0.61971831	0.020408163	0.289124668	::	non-enzyme	::	
c.1.14	::	0.107981221	0.510204082	0.233421751	::	4.1.1.39	5.3.2.5	::	magnesium	
c.1.31	::	0.0657277	0	0.74005305	::	1.4.3.-	1.5.3.-	2.8.1.10	::	FAD
c.1.33	::	0.056338028	0	0.716180371	::	2.7.7.65	3.1.4.52	::	FAD	Heme	magnesium	manganese
c.1.24	::	0.028169014	0	0.591511936	::	2.6.99.2	::	
c.1.27	::	0.230046948	0.142857143	0.084880637	::	4.4.1.19	::	Magnesium
c.1.29	::	0.004694836	0	0.114058355	::	non-enzyme	::	
c.1.13	::	0.610328638	0.06122449	0.448275862	::	2.3.3.9	4.1.3.1	::	Magnesium	
c.1.32	::	0.061032864	0.489795918	0.527851459	::	not annotated	::	
c.1.25	::	0	0.081632653	0.00530504	::	2.1.1.-	::	
