# Supplementary material for: The TIM Barrel Architecture Facilitated the Early Evolution of Protein-Mediated Metabolism
Source: J Mol Evol. 2016 Jan 5;82:17–26. doi: 10.1007/s00239-015-9722-8 (PMC4709378; doi:10.1007/s00239-015-9722-8)
Supplement: Supplementary file 2 — Supplementary material 2 (TXT 18 kb) [file 239_2015_9722_MOESM2_ESM.txt]

Title: The TIM Barrel Architecture Facilitated the Early Evolution of Protein-Mediated Metabolism
Journal: Journal of Molecular Evolution
Authors: Aaron David Goldman*, Joshua T. Beatty, Laura F. Landweber
*agoldman@oberlin.edu

a.1.1.2	MYG_CARCR	MYG_ELEMA	MYG_HALGR	MYG_HORSE	MYG_HUMAN	MYG_PHYCD	MYG_PIG	MYG_THUAL	MYG_THUOR	MYG_THUTH
a.10.1.1	MER22_EUPRA
a.102.1.0	CEEP_RHOMR	REOX_BACHD
a.102.1.1	AMYG_SACFI
a.102.1.2	GUNA_KOMHA	REOX_BACHD
a.102.2.1	MNS1_YEAST
a.102.6.1	NISC_LACLL
a.104.1.0	CP124_MYCTU	CP125_MYCTU	CP142_MYCTU	CP1B1_HUMAN	CP2AD_HUMAN	CP51A_HUMAN	CP51_TRYCC	CPVDH_PSEAH	CPXE_STRGO	CYP28_STRAW	PIKC_STRVZ
a.104.1.1	C1581_STRCO	C1582_STRCO	C167_SORCE	C5B3_AMYOR	CP119_SULTO	CP121_MYCTU	CP2B4_RABIT	CP2B6_HUMAN	CP2C5_RABIT	CP2C8_HUMAN	CP2C9_HUMAN	CP3A4_HUMAN	CPXA_PSEPU	CPXJ_SACEN	CPXL_PSESP	NOR_FUSOX
a.11.1.0	ACBP_YEAST
a.111.1.3	PRXC_CURIN
a.118.1.16	YIBA_ECOLI
a.118.18.1	HCPB_HELPY	HCPC_HELPY
a.118.7.1	1433C_TOBAC
a.124.1.2	NUP1_PENCI
a.132.1.1	HMOX1_RAT
a.132.1.4	PQQC_KLEP7
a.133.1.2	PA2A3_NAJSG	PA2A7_GLOHA	PA2A_NAJAT
a.138.1.1	CYC3_DESAC	CYC3_DESGI
a.17.1.1	CMC4_HUMAN
a.17.1.2	COX17_YEAST
a.182.1.1	YQEY_BACSU
a.195.1.1	YPJQ_BACSU
a.199.1.1	Y817_HAEIN
a.2.2.1	RL29_THEMA
a.204.1.4	HIS2_MYCTU
a.209.1.1	Y1187_METJA
a.21.1.0	NHP1_BABBO
a.211.1.2	PDE5A_HUMAN
a.211.1.4	MIOX_MOUSE
a.218.1.0	Y2471_VIBCH
a.22.1.4	Y328_AQUAE
a.225.1.1	Y354_MYCGE
a.23.5.1	YMOA_YERPE
a.234.1.1	Y330_MYCPN
a.24.26.1	YPPE_BACSU
a.24.3.1	C562_SALTY
a.24.3.2	CYCP_RHOCA
a.25.1.6	ALDEC_PROMM	ALDEC_SYNE7
a.25.2.0	PDUO_MYCTU
a.250.1.1	BIPD_BURPS
a.26.1.0	IL6_MOUSE
a.28.1.0	ACP_BORBU	ACP_RICPR	DLTC_BACSU
a.28.1.1	ACPM_MYCTU	ACPX_STRCO	ACPX_STRRM	ACP_AQUAE	ACP_BACSU	ACP_THET8
a.28.1.3	DLTC_LACC3	DLTC_LACRH
a.28.2.1	IMM2_ECOLX	IMM7_ECOLX	IMM8_ECOLX	IMM9_ECOLX
a.284.1.1	Y2176_SHEON
a.29.14.1	Y600_THEAC
a.29.17.1	YQCC_ECOLI
a.29.8.1	CB2I_CARML
a.3.1.1	CY551_HALHA	CY552_THETH	CYC1_YEAST	CYC22_RHOCE	CYC2_MOUSE	CYC2_RHOCB	CYC2_RHORU	CYC2_RHOSH	CYC7_YEAST	CYC_BOVIN	CYC_HORSE	CYC_HUMAN	CYC_ORYSJ	CYC_THUAA
a.35.1.2	NER_BPMU	RCRO_BP434	RCRO_BPP22
a.35.1.3	YDDM_ECOL6
a.39.1.0	CALL_DROME	CALM_XENLA	CLSS_HAEMA	GUC1A_CHICK	LBP_RENRE	PRVB_GADMO
a.39.1.1	S100G_BOVIN	S100G_PIG
a.39.1.10	POLC7_PHLPR
a.39.1.2	S1A7A_HUMAN
a.39.1.4	ONCO_HUMAN	ONCO_RAT	PRVA_ESOLU	PRVA_HUMAN	PRVA_RAT	PRVA_TRISE	PRVB_CYPCA	PRVB_ESOLU	PRVB_MERBI	PRVT_CHICK	PRVU_CHICK
a.39.1.5	AEQ1_AEQVI	CALM5_SOLTU	CALM_CAEEL	CALM_CHICK	CALM_DROME	CALM_PARTE	CALM_XENLA	CBP_SACER	GUC1B_BOVIN	OBL_OBELO	RECO_BOVIN	RECO_HUMAN	SCP2_BRALA	SCP_HEDDI	TNNC1_CHICK	TNNC1_HUMAN	TNNC2_CHICK	TNNC2_MELGA	TNNC2_RABIT
a.39.1.9	LAV1_PHYPO
a.4.11.1	RPON_METTH
a.4.15.1	RS17E_METTH
a.4.5.14	FOXD3_RAT
a.4.5.28	MARR_ECOLI	MGRA_STAAU
a.4.5.55	YWNA_BACSU
a.4.5.62	FEOC_ECOLI	FEOC_KLEP7
a.52.1.1	HPSE_SOYBN
a.52.1.2	IAAT_ELECO
a.55.1.1	DBH_THEMA
a.6.1.7	VXIS_BPHK0
a.60.11.0	Y4738_PSEAE
a.60.11.1	YJBJ_ECOLI
a.65.1.0	ANXA8_HUMAN
a.65.1.1	ANXA3_HUMAN	ANXA4_RAT	ANXA5_CHICK
a.7.10.1	GLGS_ECOLI
a.70.2.1	CMR5_ARCFU
a.79.1.1	NUSB_THEMA
a.79.1.2	Y027_MYCGE
a.93.1.0	VPL1_PLEER	VPL2_PLEER
a.93.1.1	LIG2_PHACH	PEM1_PHACH	PER53_ARATH	PER_ARTRA
a.96.1.2	GTMR_METTF
a.96.1.4	3MG1_ECOLI
a.96.1.6	AGOG_PYRAE	AGOG_PYRFU
b.1.1.0	LV206_HUMAN
b.1.1.1	HV303_HUMAN	KV108_HUMAN	KV115_HUMAN	KV2A7_MOUSE	KV402_HUMAN	TVB5_MOUSE
b.1.11.2	SSP34_CAEEL
b.1.13.0	SOR_THEMA
b.1.23.1	APAG_XANAC
b.1.25.1	LEA14_ARATH
b.1.26.1	CHAG_TRYCR
b.1.7.1	KEDA_ACTSL
b.11.1.1	SR3A_PHYPO
b.111.1.1	SSRP_THET8
b.121.7.1	COAT_STNV1
b.122.1.7	YQFB_ECOLI
b.122.1.8	Y1033_PYRHO	Y3536_METJA
b.124.1.1	Y1857_AQUAE
b.126.1.1	P2_BPPRD
b.128.1.1	YOJF_BACSU
b.137.1.2	ROF_ECOLI
b.162.1.1	Y5161_ARATH
b.17.1.1	PEBP2_MOUSE
b.171.1.0	Y2007_BORBR	Y874_NEIMA
b.18.1.16	PA1L_PSEAE
b.18.1.26	PITH1_ARATH
b.2.3.6	AFAE3_ECOLX
b.25.1.0	TLP_PRUAV	TP1A_MALDO
b.25.1.1	THM1_THADA
b.26.1.0	ODHI_CORGL
b.28.1.1	VP35_NPVAC
b.29.1.0	XGEA_ASPAC
b.29.1.11	XYNA_BYSSP	XYN_TRIHA
b.29.1.2	GUB_BACSU	GUB_PAEMA
b.3.6.0	CATA_RHOOP
b.34.1.2	FEOA_ECOLI
b.34.4.2	PSAE_NOSS8	PSAE_SYNP2	PSAE_SYNY3
b.34.5.7	RL14E_SULSO
b.34.6.3	Y2302_MYCTU
b.40.14.1	HYPC_ECOLI
b.40.4.3	Y4844_ARATH
b.40.4.5	CSPA_ECOLI	IF1A_METJA	IF1_ECOLI	RS28_METTH	RS28_PYRHO
b.40.5.0	IPYR_HELPY	IPYR_MYCTU
b.40.5.1	IPYR_PYRFU
b.40.7.1	CHEW_THEMA
b.42.1.1	FGF1_NOTVI
b.42.1.2	I36RA_HUMAN	I36RA_MOUSE
b.42.4.1	ALB1_PSOTE	DRTI_DELRE	ICW3_PSOTE	IDE3_ERYCA
b.43.3.3	RL35A_PYRFU
b.45.1.1	Y2074_MYCTU
b.45.3.1	YKVR_BACSU
b.47.1.0	CMA1_HUMAN	GRAM_HUMAN	TRYP_SACER
b.47.1.1	SFAS2_STRFR
b.47.1.2	CELA1_PIG	CFAD_HUMAN	CMA1_HUMAN	CTRA_BOVIN	ELA1_SALSA	GRAH_HUMAN	GRAK_HUMAN	KLK1_HUMAN	KLK2_HORSE	KLK2_HUMAN	KLK6_HUMAN	TRY1_BOVIN	TRY1_GADMO	TRY1_SALSA	TRY2_RAT	TRYP_FUSOX	TRYP_PIG
b.50.1.2	PENP_PENJA	PEP2B_GADMO	PEPA_PIG
b.52.1.1	GUN5_HUMIN	GUN_MYTED
b.52.1.2	BARW_HORVU
b.6.1.1	AZUR2_ALCXX	AZUR2_METJ	AZUR_PSEFA	BABL_CUCSA	CPC_CUCSA	PLAS_ANAVA	PLAS_DRYCA	PLAS_PETCR	PLAS_PHAVU	PLAS_ULVPE	PLAS_ULVPR
b.6.1.2	COX2_THETH
b.60.1.0	ALL2_CANFA	FABP9_HUMAN	FABPL_CHICK	FABP_SCHMA
b.60.1.1	ALL2_BOVIN	MUP1_MOUSE	MUP20_MOUSE	MUP2_MOUSE	MUP4_MOUSE	MUP6_MOUSE	RET4_BOVIN	RET4_HUMAN	RET4_PIG	YXEF_BACSU
b.60.1.2	FA10A_DANRE	FABP1_ECHGR	FABP2_AMBME	FABP5_HUMAN	FABP5_MOUSE	FABP6_HUMAN	FABP6_PIG	FABP7_HUMAN	FABPH_BOVIN	FABPH_HUMAN	FABPI_HUMAN	FABPI_RAT	FABPL_CHICK	FABPL_HUMAN	FABPL_RAT	FABP_SCHMA	RABP1_BOVIN	RET1_RAT	RET2_HUMAN	RET2_RAT	RET7_HUMAN
b.60.1.4	ZINT_ECOLI
b.60.1.8	Y1926_ARATH
b.62.1.1	CYP3_CAEEL	CYPH_CATRO	PPIA_MACMU	PPIB_ECOLI
b.67.2.1	EABN1_BACSU
b.67.2.2	SACB_BACSU
b.68.1.1	NEUR2_HUMAN
b.68.3.1	PHYC_BACIU	PHYT_BACSD
b.69.11.1	6PGL_ECOLI
b.7.1.2	Y1322_ARATH
b.74.1.1	CAH1_HUMAN	CAH3_HUMAN	CAH3_RAT	CAH7_HUMAN
b.76.1.1	OSPA_BORBU
b.80.1.0	XGHA_ASPTU
b.80.1.1	PLYA_DICCH	PLYC_DICCH	PLYE1_DICCH
b.80.1.2	PELA_ASPNG	PELB_ASPNG
b.80.1.3	PGLR_GIBFU	RHGA_ASPAC
b.80.1.5	PME_DAUCA
b.80.1.9	PLYL_DICD3
b.81.1.0	ATRF2_STAAC
b.82.1.0	Y356_ACIAD
b.82.1.12	YHHW_ECOLI
b.82.1.18	Y764_METJA
b.82.1.22	Y4057_VIBPA
b.82.2.0	P4H_RHILO
b.82.2.1	ACCO1_PETHY	CEFE_STRC2	IPNS_EMENI	LDOX_ARATH
b.82.2.10	ALKB_ECOLI
b.82.2.12	YBIU_ECOLI
b.82.2.2	CAS1_STRC2
b.84.3.1	PTGA_MYCCT
b.85.1.1	ANP12_ZOAAM	ANP1_RHIDE	ANP1_ZOAAM
b.85.2.1	VSHP_BPP21
b.85.4.0	DUT_BRUA2
b.85.4.1	DUT_BURTA	DUT_COXBU
b.85.7.1	DIM5_NEUCR
b.88.1.0	TCTP_CAEEL
b.88.1.2	TCTP_PLAF7	TCTP_PLAKN	TCTP_SCHPO
b.88.1.3	MSRB_BACSU
b.89.1.0	CVNH_NEUCR	CVNH_TUBBO
c.1.10.0	ALF_ENCCU
c.1.10.1	ALF_TRYBB	SQUT_SALTY
c.1.10.4	KDSA_VIBC3
c.1.15.0	END4_THEMA
c.1.15.1	END4_BACAN	END4_GEOKA
c.1.15.4	IOLI_BACSU
c.1.15.5	YGBM_ECOLI
c.1.18.2	PLC_BACCE
c.1.2.0	HIS4_CAMJE	TRPF_PYRFU
c.1.2.1	HIS4_ARTAT	HIS4_MYCTU
c.1.2.4	TRPC_THEMA
c.1.27.1	PSLS_BACSU
c.1.4.0	HAOX1_HUMAN	OYE3_ASPFU
c.1.4.1	OPR1_ARATH
c.1.6.2	YBD6_YEAST
c.1.7.0	AK2E4_BOMMO	AKRC8_ARATH	AKRC9_ARATH	ALDR_HORVU	PERR_RAUSE	Y2971_MYCTU
c.1.7.1	AK1BA_HUMAN	AK1C3_HUMAN	AK1CD_MOUSE	IOLS_BACSU	YDHF_ECOLI
c.1.8.0	BGLB_PAEPO	HUGAA_VESVU
c.1.8.1	DPEP_SOLTU	MALQ_THETH
c.1.8.3	GANA_ASPAC	GANA_EMENI	GANA_HUMIN	GUB2_HORVU	GUNC_CLOTM	MAN4_SOLLC	MANA_CELJU	XYN1_GEOSE	XYNA_THEAU	XYNB_PAEBA
c.1.8.4	LACG_LACLL
c.1.8.5	CONB_CANEN
c.1.9.0	PHP_MYCTU
c.1.9.12	YJJV_ECOLI
c.10.2.8	PGIP2_PHAVU
c.106.1.0	SURE_SALTY
c.108.1.0	HDHD1_HUMAN	HDHD3_HUMAN	P1254_THEMA	Y1655_PYRHO	YFNB_BACSU	YHAX_BACSU	YUTF_BACSU
c.108.1.10	YWPJ_BACSU
c.108.1.15	OTSBH_THEAC
c.108.1.17	MGDP1_HUMAN	MGDP1_MOUSE
c.108.1.2	YIHX_ECOLI
c.108.1.6	NANP_HUMAN	NANP_MOUSE
c.110.1.0	DTD_AQUAE
c.112.1.1	PLSB_CUCMO
c.120.1.1	Y1683_ARCFU
c.124.1.1	6PGL_THEMA
c.129.1.2	YPSA_BACSU
c.13.2.1	SP2AA_BACSU	SP2AA_LYSSH	Y1442_THEMA
c.131.1.0	PTH_PYRHO
c.131.1.1	PTH_ARCFU	PTH_THEAC
c.145.1.0	NADA_THEMA
c.145.1.1	NADA_PYRHO
c.18.1.0	UNG_BACSU	UNG_DEIRA	UNG_MYCTU
c.18.1.1	UNG_COXBU	UNG_VIBCH
c.19.1.3	PAT17_SOLCD
c.2.1.0	BAIA2_CLOSV	YCIK_ECOLI	YIV5_YEAST	YWFH_BACSU
c.2.1.2	BPHB_BURXL	CBR3_HUMAN	TRNH1_ARATH
c.23.1.0	CHEY_HELPY
c.23.1.1	CHEY_HELPY	CHEY_THEMA	SP0F_BACSU
c.23.10.4	RHA1_ASPAC
c.23.16.4	PEPE_SALTY
c.23.16.8	META_BACC1	META_THEMA
c.23.5.0	CINC_CITBR	FLAW_DESDA
c.23.5.1	FLAV_CHOCR	FLAV_CLOBE	FLAV_DESVH	FLAV_ECOLI	FLAV_HELPJ	FLAV_HELPY	FLAV_MEGEL	FLAV_NOSS1	FLAV_NOSSO	FLAV_RHOCB	FLAV_SYNE7
c.23.5.7	NRDI_BACSU
c.23.8.0	PURE_METJA
c.23.8.1	PURE_THEMA
c.26.1.0	NADD_PSEAE	SYW_AERPE
c.26.1.1	GLUQ_ECOLI
c.26.1.4	PANC_MYCTU
c.26.2.1	NADE_HELPY	NADE_SALTY	QUEC_PECAS
c.31.1.0	NPD_THEMA
c.31.1.5	NPD1_ARCFU
c.34.1.0	PAAD_AQUAE	PAAD_PSEAE
c.37.1.0	ARL5A_HUMAN	ARL8A_HUMAN	COAA_MYCTU	COAE_LEGPH	ENGB_THEMA	KCY_THET8	KGUA_COXBU	KTHY_PSEAE	RBGA_THEMA	ST1C3_HUMAN
c.37.1.1	COAE_HAEIN	KCY_ECOLI	KCY_STRPN	KCY_YERPY	KGUA_MYCTU	KTHY_HUMAN	KTHY_VIBCH
c.37.1.12	Y796_METJA
c.37.1.20	BCHI_RHOCB
c.37.1.5	ST1C4_HUMAN	ST1D1_MOUSE	ST2B1_HUMAN
c.37.1.6	TDA10_YEAST
c.37.1.8	ARF1_PLAF7	ARF2_YEAST	ARL5A_HUMAN	ARL5B_HUMAN	ENGB_BACSU	RAB18_HUMAN
c.38.1.1	PTFB_BACSU
c.39.1.1	COBT_THET8
c.41.1.1	SUBB_BACLE	SUBD_BACLI	SUBS_BACLE	THET_THEVU
c.42.1.1	HUTG_VIBCH
c.44.1.0	PAP_BACSU	WZB_ECOLI
c.44.2.0	PTFB1_ECOLI
c.45.1.0	DUS18_HUMAN	DUS28_MOUSE
c.46.1.1	CDC25_ARATH
c.47.1.0	DSBA_PSEAE	DSBE_PSEAE	GLRX2_SYNY3	GLRX2_YEAST	GPX1_SCHMA	GPX5_HUMAN	SH3L1_HUMAN	SH3L2_HUMAN	THIO1_STRCO	THIO_MYCTU	TPX_BACSU	Y3198_MYCTU
c.47.1.1	GLRX1_HUMAN	GLRX1_PIG	GLRX_BPT4	NRDH_ECOLI	THIO2_NOSS1	THIO_ALIAC	THIO_BACSU	THIO_METJA	THIO_METTH	THIO_STAAU	THIRX_METTH	TRXH1_ARATH	TRXH1_ORYSJ	TRXH_CHLRE	TXD12_HUMAN
c.47.1.10	DSBE_ECOLI	TPX_ECOLI	TPX_MYCTU	TYPX_TRYBB
c.47.1.12	ARSC1_ECOLX
c.47.1.13	DSBA_ECOLI	DSBA_SALTY	DSBA_VIBCH
c.47.1.14	SH3L3_HUMAN
c.47.1.18	FMP46_YEAST
c.47.1.20	HYAE_ECOLI
c.50.1.2	Y1521_ARCFU
c.52.1.14	MUTH_ECOLI
c.52.1.19	T2C2_HAEIF
c.52.1.7	T2CX_CITFR
c.55.3.0	CAF1_SCHPO	ORN_XANCP
c.55.3.1	RNH2_ARCFU
c.55.3.5	EX1_ECOLI	ORN_HAEIN
c.56.2.1	MTNN_STAAM
c.56.5.7	ASTE_VIBCH
c.56.5.8	QPCT_HUMAN	QPCT_MOUSE
c.6.2.0	YB51_ENCCU
c.6.2.5	Y2695_THET8	Y986_PYRHO	YBGL_ECOLI
c.60.1.0	GPMA_MYCLB
c.60.1.2	PHYA_ASPFU	PHYA_ASPNG
c.66.1.0	PIMT_PYRAE	PIMT_VIBC3	RLME_THEVO	RSMA_AQUAE	RSMA_BURPS	RSMA_RICBR	RSMA_THET8	TRM4_METJA
c.66.1.11	MTP2_PROHU	MTR1_RHOSH
c.66.1.18	MMAA2_MYCTU
c.66.1.20	RSMG_BACSU	RSMG_ECOLI
c.66.1.24	ERM_BACIU	ERM_STREE	MTF1_YEAST
c.66.1.28	DMA_BPT4
c.66.1.29	AVRA_STRVR
c.66.1.35	SAMT_CLABR
c.66.1.36	TPMT_PSESJ
c.66.1.37	LCMT1_YEAST
c.66.1.39	PRMA_THET8
c.66.1.4	Y882_METJA
c.66.1.47	TYW2_PYRHO
c.66.1.55	RSMJ_ECO57	RSMJ_SALTY	RSMJ_SHIFL
c.66.1.57	Y2640_MYCLE
c.66.1.58	TRM1_PYRHO
c.67.1.0	GLDSA_BACCI	GSA_AERPE
c.68.1.0	KDSB_ACIBT	KDSB_COXBU	UAP1_CANAX
c.68.1.13	KDSB_YERPE
c.68.1.8	MOBA_AQUAE
c.69.1.0	CUTI1_ASPOR	KAI2_ARATH	LYPL1_HUMAN
c.69.1.13	PPT1_BOVIN	PPT2_HUMAN
c.69.1.17	FAEA_ASPNG	LIP1_CANRU	LIPB_CANAR	LIP_THELA	MDLA_PENCA
c.69.1.18	LIP_PSEAE
c.69.1.30	CUTI1_FUSSO
c.69.1.31	YDEN_BACSU
c.70.1.0	RIHA_ECOLI
c.71.1.0	DYR_MYCTU	DYR_STAAU
c.71.1.1	DYRA_HALVD	DYR_BPT4	DYR_CHICK	DYR_ECOLI	DYR_MYCTU	DYR_PNECA	DYR_STAAU
c.72.1.0	IOLC_BACHD	Y406_METJA
c.72.1.1	ADK_TOXGO
c.72.1.2	THIM_PYRHO
c.77.1.5	EUTD_ECOLI	PTAS_STAAR
c.79.1.1	THRC_ECOLI
c.8.2.3	Y055_ARCFU
c.8.8.1	Y783_METJA
c.80.1.0	G6PI_MYCTU
c.80.1.2	G6PI_LEIME
c.82.1.1	PROA_THEMA
c.87.1.0	GLGA_ECOLI	MURG_PSEAE	UGFGT_MEDTR
c.87.1.10	U72B1_ARATH	UFOG_VITVI
c.87.1.5	GTFA_AMYOR	GTFB_AMYOR
c.87.1.7	RFAF_ECOLI
c.87.1.8	RFAG_ECOLI
c.88.1.0	ASPG_HELPJ
c.9.1.1	BARS_BACAM
c.92.1.1	HEMH_BACSU
c.92.2.0	FEPB_ECOLI
c.92.2.2	MTSA_STRP1	MTSA_STRPN
c.93.1.1	ALSB_ECOLI	ARAF_ECOLI	DGAL_ECOLI	DGAL_SALTY	LIVJ_ECOLI	LIVK_ECOLI	LUXP_VIBHA	RBSB_ECOLI
c.94.1.0	ARTJ_CHLPN	FUTA1_SYNY3	MALX_STRPN	MPPA_ECOLI	OPUBC_BACSU	Y280_METAC	YESO_BACSU
c.94.1.1	DPPA_ECOLI	GLNH_ECOLI	MALE_ECOLI	MODA_ECOLI	MQND_THET8	NIKA_ECOLI	OPPA_ECOLI	OPPA_SALTY	POTD_ECOLI	POTF_ECOLI	PROX_ECOLI	SUBI_SALTY
d.1.1.2	RNSA_STRAU
d.1.1.4	RNMS_ASPPH	RNU2_USTSP
d.100.2.0	MBTH_MYCTU
d.104.1.3	LIPL_BACHD
d.108.1.0	Y209_SULSO
d.108.1.1	Y1754_ARATH	YJCF_BACSU	YSNE_BACSU
d.108.1.3	ESAI_PANSE	LASI_PSEAE
d.109.1.0	ADF2_CAEEL
d.109.1.2	ADF1_ARATH	COF2_CHICK	COFI_SCHPO	DEST_PIG	GMFB_MOUSE	GMFG_MOUSE
d.110.8.1	YFJZ_ECOLI
d.111.1.1	VA5_VESVU
d.113.1.1	AP4A_HUMAN
d.115.1.1	YCIO_ECOLI
d.116.1.0	YBAK_ECOLI
d.117.1.1	TYS1_ENCCU
d.118.1.0	PGPSD_DROME
d.118.1.1	AMPD_CITFR
d.12.1.3	RS24_METMA	RS24_METMP	RS24_THEAC
d.120.1.1	CYB5_ECTSH
d.120.1.2	SBP3_ARATH
d.124.1.1	RNLE_SOLLC	RNMC_MOMCH	RNRH_RHINI	RNS3_PYRPY
d.129.3.0	CYPC_STRCO	PHBP_MEDTR	STAR6_HUMAN
d.129.3.1	BEV1A_BETPN	BEV1J_BETPN	L18A_LUPLU	PRU1_PRUAV	SAM22_SOYBN
d.129.3.4	PIPNA_MOUSE	PIPNA_RAT	PIPNB_RAT
d.129.3.5	YNDB_BACSU
d.13.1.0	HIT_ENTHI
d.13.1.1	HINT2_HUMAN
d.143.1.0	PUR7_EHRCR	PUR7_METJA	PUR7_PYRHO
d.144.1.6	KHSE_AGRT5	KKA3_ENTFL	RDOA_ECOLI
d.144.1.7	JNK_DROME
d.15.1.0	UBIM_HUMAN
d.15.1.1	HUB1_YEAST	MUB1_ARATH	UBL3_MOUSE
d.15.1.6	UFM1_CAEEL	UFM1_HUMAN	UFM1_MOUSE
d.15.3.2	THIS_ECOLI
d.15.4.1	FER1_HALMA	FER2_EQUAR	FER6_RHOCA	FERH_NOSS1	FER_ARTPT	FER_HALSA	FER_SCEFU	TERPB_PSESP
d.150.1.0	ACPS_MYCS2	ACPS_MYCTU	ACPS_STRCO
d.151.1.1	DNAS1_BOVIN	DNAS1_HUMAN
d.151.1.3	PHL2_BACCE
d.153.2.1	PURO_METTH
d.157.1.14	Y1000_PSEAE
d.157.1.6	PQQB_PSEPK
d.159.1.1	PPA5_PIG
d.159.1.9	Y349_MYCPN
d.165.1.0	RIPLY_SILCH
d.165.1.1	RIP1_MOMCH	RIP3_MOMCH	RIPB_LUFAE	RIPL2_PHYDI	RIPS_PHYAM	RIP_CUCMO
d.167.1.0	DEF1_BACCR	DEF_MYCTU
d.167.1.1	DEF2_GEOSE	DEF_ENTFA	DEF_PSEAE	DEF_STAAC	DEF_STAAU	DEF_STRMU	DEF_STRP1	DEF_STRPN	DEF_STRR6
d.169.1.1	OC17_CHICK
d.17.1.2	CYTA_HUMAN
d.17.7.1	Y1450_HAEIN
d.193.1.1	HSLO_ECOLI
d.194.1.2	YFIH_ECOLI
d.198.3.1	YJBR_ECOLI
d.2.1.1	CHI2_HORVU	CHIC_SECCE
d.2.1.3	ENLYS_BPT4	LYS_BPP1
d.2.1.5	LYG_ANSAN	LYG_CYGAT
d.20.1.1	UB2G2_HUMAN	UBC1_ARATH	UBC2_CAEEL	UBC7_CAEEL
d.206.1.1	Y637_METTH	YGGU_ECO57
d.208.1.1	ARCH_METTH	ARCH_THEMA
d.21.1.0	4HPE1_BURM1	4HYPE_PSEP1
d.21.1.3	4HPE1_OCHA4
d.211.1.1	ASB9_HUMAN
d.218.1.2	DPOLX_ASFB7
d.22.1.0	GFPL_ANEMA
d.22.1.1	NFCP_ANESU
d.227.1.2	YHFA_ECOLI
d.23.1.2	LOR15_ARATH
d.235.1.1	SDO1L_YEAST
d.247.1.1	HMC1_METTE
d.248.2.1	PCYA_SYNY3
d.251.1.1	YWQG_BACSU
d.26.1.1	FKBA_ECOLI	FKBP_METTL	MIP_LEGPH	PIN1_ARATH	PPIC_ECOLI
d.263.1.1	YMK8_YEAST
d.265.1.3	RLUD_ECOLI
d.266.1.1	Y677_METTH
d.269.1.1	Y828_PYRHO	YTFP_ECOLI
d.278.1.3	Y1460_METJA
d.279.1.1	FETP_PSEAE	FETP_SALTY
d.28.1.1	RS19_THETH
d.291.1.1	Y3463_PSEAE
d.296.1.1	YKTB_BACSU
d.3.1.1	CATK_HUMAN	ERVB_TABDI	PEPT1_DERPT
d.3.1.11	OTUB2_HUMAN
d.3.1.22	ATG4B_HUMAN
d.309.1.1	Y010_PYRHO
d.310.1.1	Y1794_HAEDU	Y3346_SHEON	Y353_ACIAD
d.32.1.5	YECM_ECOLI
d.32.1.8	YYCE_BACSU
d.336.1.1	YBIA_ECOLI
d.338.1.1	KES1_YEAST
d.350.1.1	YCGL_ECOL6
d.352.1.1	YVYC_BACSU
d.371.1.1	YEHR_ECOLI
d.38.1.1	DNCH_PROMM
d.382.1.1	Y3911_AGRT5
d.39.1.1	DYL1_DROME
d.4.1.6	DRNE_VIBCH
d.40.1.1	ICI2_HORVU	ICIC_HIRME	ICI_LINUS	ITH5_CUCMA
d.5.1.0	RNSL3_DANRE
d.5.1.1	RNP30_LITPI
d.52.6.1	BOLA2_MOUSE	IBAG_ECOLI
d.52.7.1	RBFA_HAEIN	RBFA_MYCPN
d.57.1.1	DINI_ECOLI
d.58.1.1	FER_ALLVD	FER_CLOAC	FER_CLOPA	FER_PEPAS
d.58.1.2	FER1_AZOVI	FER_THET8
d.58.1.3	FER1_SULTO
d.58.1.4	FER_BACTH
d.58.10.0	ACYP_BACSU	ACYP_COXBU	ACYP_ECOLI	ACYP_SULSO
d.58.10.1	ACYP1_BOVIN	ACYP1_HUMAN	ACYP2_DROME	ACYP2_HORSE	ACYP_THET8
d.58.12.1	EF1B_METTH
d.58.14.1	RS6_AQUAE	RS6_THEMA
d.58.17.1	ATX1_YEAST
d.58.21.0	MOAC_GEOKA
d.58.28.1	MSRA3_RHIME	MSRA_ECOLI	MSRA_MOUSE	MSRA_MYCTU
d.58.3.2	PIA1_PLEOS
d.58.4.6	YJCS_BACSU
d.58.5.2	CUTA_ARCFU
d.58.5.4	Y021_THEMA
d.58.54.1	YBED_ECOLI
d.58.54.2	Y495_HELPY
d.58.56.0	EUTM_ECOLI	PDUA_SALTY
d.58.56.1	CCMK2_SYNY3	CSOA_HALNC	CSOC_HALNC
d.61.1.0	THPR_PYRFU	THPR_PYRHO
d.61.1.1	CPD_ARATH
d.61.1.2	THPR_THET8
d.64.1.1	YCIH_ECOLI
d.66.1.6	YBCJ_ECOLI
d.67.3.0	RRF_BACAN	RRF_MYCTU
d.67.3.1	RRF_AQUAE	RRF_ECOLI	RRF_MYCTU	RRF_THEMA	RRF_THET8	RRF_VIBPA
d.68.2.0	MURA1_LISMO	MURA_AQUAE
d.68.2.2	MURA_ECOLI	MURA_ENTCC	MURA_HAEIN
d.68.3.3	Y1170_THEAC	Y983_THEMA	YEDF_ECOLI
d.68.4.1	YHBY_ECOLI
d.78.1.1	RPOH_METJA	RPOH_METTH
d.79.1.0	MMF1_YEAST
d.79.1.1	YJGH_ECOLI
d.79.3.1	RL30E_THECE
d.81.4.1	VATE_PYRHO
d.82.2.1	CYAY_ECOLI
d.92.1.1	SNPA_STRCS
d.92.1.15	YBEY_AQUAE	YBEY_HAEIN	YBEY_THEMA
d.92.1.4	NEP_HUMAN
d.92.1.5	ACE_DROME	NEUL_RAT
d.94.1.1	PTHP_BACSU	PTHP_ECOLI	PTHP_GEOSE	PTHP_MYCCT	PTHP_STAAU	PTHP_STACA
d.96.1.3	FOLB_MYCTU
e.1.1.0	CBG_HUMAN	CBG_RAT	SPZX_ARATH	ZPI_MOUSE
e.1.1.1	PEDF_HUMAN	SERA_MANSE
e.10.1.1	TOP3_ECOLI
e.22.1.2	GLDA_THEMA
e.23.1.0	DLTA_BACCR
e.23.1.1	ACS1_YEAST	DHBE_BACSU	LUCI_LUCCR	LUCI_PHOPY
e.3.1.0	AMPC_PSEAE	AMPC_PSEFL	BLKPC_KLEPN
e.3.1.1	AMPC_CITFR	AMPC_ENTCL	BLA1_KLEPN	BLA3_KLEPN	BLAC_STAAU	BLAN_ENTCL	BLAT_ECOLX	BLE1_PSEAI	BLO1_KLEOX	BLP4_PSEAI	DACX_STRSK	NYLB_FLASK	NYLC_FLASK
e.3.1.3	DACB_ECOLI	DACC_BACSU
e.32.1.1	FLIC_SALTY
e.38.1.0	RF1_STRMU
e.38.1.1	RF1_THEMA	RF2_ECOLI
e.39.1.1	Y1566_COXBU	Y1575_AQUAE	Y162_HELPY	YEBC_ECOLI
e.45.1.1	AVRB_PSESG
e.46.1.1	LCRV_YERPE
e.49.1.1	RECR_CALS4
e.54.1.1	CBID_ARCFU
e.62.1.1	HEMS_YEREN
e.7.1.1	BPNT1_HUMAN	BPNT1_RAT	MET22_YEAST
e.8.1.4	RDRP_REOVD
f.13.1.0	BACR1_HALMA	BACR_HALVA	PRRG_PRB01
f.13.1.1	BACR2_HALS2
f.19.1.0	AQP2_HUMAN
f.4.3.3	FECA_ECOLI	FEPA_ECOLI
f.4.4.0	COLY_YERPE
f.40.1.1	VATC_THET8
f.51.1.1	GLPG_HAEIN
g.11.1.1	TXA3_ANESU
g.13.1.1	CRAM_CRAAB	THN2_VISAL	THND_HELPU
g.19.1.1	TXT1A_STOHE	TXT1B_BUNGR
g.2.2.1	NXB4_CERLA
g.2.3.1	ALL6_OLEEU
g.22.1.1	AMCI_APIME	ITR1_ASCSU
g.3.1.0	AMP_TRIKH
g.3.13.1	IBB_PHALU
g.3.14.1	WAPN_NAJNG
g.3.15.1	ANTA_HIRME
g.3.15.2	DECO_MACDE	HIRV1_HIRME
g.3.19.1	BUBL_PENBR
g.3.2.1	IAAI_AMAHP	ITR1_CUCMA	ITR2_ECBEL	ITR2_MOMCO	ITR3_MOMCO	MCPI_SOLTU
g.3.3.1	KAB4_OLDAF	VARF_VIOAR	VHL2_VIOHE
g.3.3.2	CYO1_VIOOD	VHR1_VIOHE
g.3.3.3	CIRA_CHAPA	CIRB_CHAPA	CYO2_VIOOD	KAB5_OLDAF
g.3.3.4	PALIC_PALCO
g.3.4.1	GUR_GYMSY
g.3.4.2	ALO3_ACRLO
g.3.6.1	C7A_CONTU	CGS_CONGE	CO6A_CONER	CO7C_CONMA
g.3.6.2	IPTXA_PANIM	MTX2_GRARO	SCXC_SCOMA	TK1C_HADVE	TO1A_HADVE	TOG4A_AGEAP	TOT2A_HADVE	TX1_STRGF	TXDT1_ATRRO	TXDT1_HADVE	TXHN1_GRARO	TXHP2_HETVE	TXMG1_AGEAP	TXMO_HADIN	TXP1_PARSR
g.3.6.3	ADO1_AGRDO	PTU1_PEITU
g.3.7.1	KURT_PARTR	SCM2_MESMA	SCX12_CENNO	SCX2_CENSU	SCX3_LEIQU	SCX4_MESMA	SCX5_CENSC	SCX8_MESMA	SCXN5_MESEU	SCXV_CENSC
g.3.7.2	CTX5A_MESEU	CTXL_LEIQU	KA121_TITSE	KA131_TITOB	KAX21_CENNO	KAX22_CENMA	KAX25_CENLM	KAX31_ANDMA	KAX32_LEIQH	KAX37_ORTSC	KAX41_TITSE	KAX51_LEIQH	KAX52_ANDMA	KAX54_MESTA	KAX61_PANIM	KAX62_SCOMA	KAX64_PANIM	KAX65_PANIM	KAX72_PANIM	KAX81_ANDMA	KAX94_MESTA
g.3.7.4	DEFN_ARCDE	DEFN_HELVI	LUCFE_LUCSE	TERN_PSEUS
g.3.7.5	DEF1_AESHI	DEF1_HORVU	DEF1_PEA	DEF1_WHEAT
g.32.1.1	OSTCN_PIG
g.41.16.1	NOP10_METJA
g.41.17.1	DPH3_HUMAN
g.41.3.4	ELOF1_MOUSE
g.41.5.1	RUBR1_DESDA	RUBR_CLOPA	RUBR_DESGI	RUBR_DESVH	RUBR_PYRAB	RUBR_PYRFU
g.41.6.1	PA84_METTH
g.41.8.4	RS27_ARCFU
g.41.8.7	RL40_SULSO
g.46.1.1	MT2_RAT	MT_NEUCR	MT_SYNE7
g.58.1.1	MER23_EUPRA
g.68.1.1	IOVO_CROCS	IOVO_LOPNY	ITRP_HALRO	LDTI_HIRME
g.7.1.1	3L21_NAJOX	3L22_OPHHA	3L23_NAJNA	3NOJ_BUNCA	3S11_DENPO	3S11_NAJOX	3S11_NAJPA	3S1B2_NAJKA	3S1C_NAJKA	3SE1_DENAN	3SE2_DENAN	3SI1A_DENAN	3SL2_DENPO	3SO3_BUNCA
g.7.1.2	3SPM_DENJA
g.8.1.1	VKT1_STOHE	VKT9_BUNFA	VKTH1_DENPO	VKTHA_DENAN	VKTHC_DENAN
g.8.1.2	TAP_ORNMO
g.82.1.1	Y2309_ARATH
g.9.1.1	BDS1_ANESU	DFB12_BOVIN	RK1_RABIT	TXA1_ANESU	TXA1_STOHE	TXAA_ANTXA	TXAB_ANTXA	TXNA_CONGI
i.1.1.1	EFG_THETH	RF2_ECOLI
i.11.1.1	CYCP_RHOCA	NODF_RHILV
j.106.1.1	CBB2_CARML
j.19.1.1	MAST_VESLE
j.19.1.2	POTX_PARCV
j.2.1.1	LANA_ACTLG
j.20.1.1	TERT_APIME
j.24.1.1	3CP1_STRS9
j.3.1.2	THAN_PODMA
j.3.1.3	ANDT_ANDAU
j.3.1.7	PPM1_LIMPO
j.30.1.1	CM3B_CONGE
j.30.1.2	CA1A_CONGE	CA1A_CONPE	CA1D_CONGE
j.30.1.3	CA4A_CONER	CA4A_CONPU
j.30.1.4	CM3F_CONPU
j.30.1.6	CT1B_CONMR
j.31.1.2	CKT_CONTU
j.32.1.1	COW_CONVE
j.33.2.1	KKX11_HETFU
j.35.1.1	PSPC_PIG
j.4.1.4	TKNB_CHICK	TKN_ELECI	TKN_KASSE
j.6.1.1	CALC_ANGJA	NPF_MONEX	PAHO_MELGA	PYY_PIG
j.7.1.1	HLD_STAAU
j.7.3.1	AUR12_LITRA
j.8.1.1	PAP1_MANSE	PAP2_MANSE
j.86.1.1	TYB10_BOVIN
